# Supplementary material for: The art of tartness: the genetics of organic acid content in fresh fruits
Source: Hortic Res. 2024 Aug 6;11(10):uhae225. doi: 10.1093/hr/uhae225 (PMC11480666; doi:10.1093/hr/uhae225)
Supplement: Web_Material_uhae225 [file web_material_uhae225.zip]

Archive with 1 entries (1 files):
- Supplementray meterial.docx
